# Supplementary material for: Medicinal Plants and Their Bacterial Microbiota: A Review on Antimicrobial Compounds Production for Plant and Human Health
Source: Pathogens. 2021 Jan 22;10(2):106. doi: 10.3390/pathogens10020106 (PMC7911374; doi:10.3390/pathogens10020106)
Supplement: Supplementary file 1 [file pathogens-10-00106-s001.zip › Table S1.xlsx]

## Sheet: Foglio1
Table S1. Papers regarding bacterial endophytes of medicinal plants. Only works written in English in the period 2015-2020 are listed.
Reference	DOI	Year of publication	Type of work	Journal	Plant species	Geographic area	Traditional medicine	Plant compartment	Fungi (culturable, unculturable, both)	Bacteria (culturable, unculturable, both)	Identification of isolates (16S rDNA - ITS)	Identification of isolates (NGS-microbiota)	Cross inhibition (between and within compartments)	Activity VS Bacteria	Activity VS Fungi	Antimicrobal identification	Enzymatic activities	Molecular investigations	Other experiments
Liu 2020	10.33073/pjm-2020-012	2020	Original research	Pol J Microbiol.	Paris polyphylla var. yunnanensis	China	Yes	>1	Not applicable	All	No	Yes	No	No	No	No	No	No	No
Castronovo et al, 2020	10.3389/fmicb.2020.00862.	2020	Original research	Front Microbiol.	Origanum vulgare L.	Europe	Yes	>1	Not applicable	All	Yes	Yes	Yes	Yes	No	No	No	Yes	Yes
Purushotham et al, 2020	10.3390/plants9020156	2020	Original research	Plants	Pseudowintera colorata	Oceania	Yes	>1	Not applicable	All	No	Yes	No	No	Yes	No	No	No	Yes
Musa 2020	10.3389/fmicb.2020.00191	2020	Original research	Front Microbiol.	Thymus roseus	China	Yes	>1	Not applicable	Culturable	Yes	No	No	Yes	Yes	No	Yes	Yes	No
Zhao 2020	10.1021/acs.jafc.9b06755	2020	Original research	J Agric Food Chem.	Stemona sessilifolia	China	Yes	Stem	Not applicable	Culturable	Yes	No	No	No	No	Yes	No	No	Yes
Cardoso et al, 2020	10.1111/jam.14666	2020	Original research	Journal of Applied Microbiology	Pseudobrickellia brasiliensis	South America	Yes	>1	Not applicable	Culturable	Yes	No	No	Yes	No	No	Yes	Yes	Yes
Ashitha et al, 2020	10.1016/j.jbiotec.2020.03.005	2020	Original research	Journal of Biotechnology	Artemisia nilagirica (Clarke) Pamp	India	Yes	Other	Not applicable	Culturable	Yes	No	No	Yes	No	Yes	No	No	Yes
Abdelshafy Mohamad et al, 2020	10.3389/fpls.2020.00047	2020	Original research	Frontiers in Plant Science	Tymus vulgaris	Africa	Yes	>1	Not applicable	Culturable	Yes	No	No	No	Yes	Yes	Yes	Yes	Yes
Aeron et al, 2020	10.1007/s00203-020-01815-0.	2020	Original research	Arch Microbiol	Clitoria ternatea L.			Other	Not applicable	Culturable	No	No	No	No	No	No	Yes	No	Yes
Ulloa-Muñoz et al, 2020	10.1016/j.micres.2020.126413	2020	Original research	Microbiological Research	Gentianella weberbaueri, Valeriana pycnantha	South America	Yes	>1	Culturable	Culturable	Yes	No	No	No	Yes	No	Yes	Yes	Yes
Maggini et al, 2020	10.1016/j.tplants.2019.12.013	2020	Original research	Trends in Plant Science	Echinacea purpurea (L.) Moench	Europe	Yes	Other	Not applicable	Culturable	No	No	No	No	No	No	No	Yes	Yes
Chigurupati et al, 2020	10.2174/1389201020666191028105325	2020	Original research	Curr Pharm Biotechnol.	Tamarindus Indica Linn.		Yes		Not applicable	Culturable	Yes	No	No	Yes	No		No	No
Pratiwi et al, 2020		2020	Original research	Iran J Microbiol	Neesia altissima	Asia	Yes		Not applicable	Culturable	No	No	No	Yes	No	Yes	No	No	Yes
Liu 2020b	10.1007/s13205-020-2084-y.	2020	Original research	3 Biotech.	Coptis teeta	China	Yes	>1	Not applicable	Unculturable	No	Yes	No	No	No	No	No	No	Yes
Yuan et al, 2020	10.1080/14786419.2020.1768088	2020	Original research	Nat Prod Res.	Blumea balsamifera	China	No	Other	Culturable	Unculturable	Yes	No	No	Yes	Yes	No	No	Yes	No
Lu et al, 2020	https://doi.org/10.1007/s00203-020-01882-3	2020	Original research	Archives of Microbiology	Paeonia ludlowii	Asia	Yes	>1	Not applicable	Unculturable	No	Yes	No	No	No	No	No	Yes	No
Oberhofer et al, 2019	10.3389/fmicb.2019.02531	2019	Original research	Front Microbiol.	Leontopodium nivale subsp. alpinum	Europe	Yes	>1	Not applicable	All	Yes	Yes	No	No	No	No	No	No	No
Ameen 2019	10.1016/j.sjbs.2019.09.008	2019	Original research	Saudi J Biol Sciences	Not specified	Africa			Not applicable	Culturable	Yes	No	No	Yes	No	No	No	No	No
Erjaee 2019	10.1007/s13197-019-03995-0	2019	Original research	J Food Sci Technol.	Thymus vulgaris, Mentha spicata, Matricaria chamomilla, Viscum album, Achillea millefolium, Astraglus gossypinus, Prunus amygdalus, Alcea rosea, Alhagi maurorum, Solanum nigrum, Artemisia vulgaris, Silybum marianum, Mentha pulegium	Asia	Yes	>1	Not applicable	Culturable	Yes	No	No	No	Yes	Yes	No	No	No
Huaang 2019	10.1264/jsme2.ME19030	2019	Original research	Microbes Environ.	Platycodon grandiflorum	Asia	Yes	Roots	Not applicable	Culturable	Yes	No	No	No	No	No	Yes	No	Yes
Mondal 2019	10.1007/s00114-019-1646-5	2019	Original research	Naturwissenschaften.	Millingtonia hortensis	India	Yes	>1	Not applicable	Culturable	Yes	No	No	Yes	No	No	No	No	No
Liu 2019	10.1099/ijsem.0.003540	2019	Original research	Int J Syst Evol Microbiol.	Ferula sinkiangensis		Yes	Roots	Not applicable	Culturable	Yes	No	No	No	No	No	No	No	Yes
Hassan 2019	10.1007/s00775-019-01654-5	2019	Original research	J Biol Inorg Chem.	Oxalis corniculata			Leaf	Not applicable	Culturable	Yes	No	No	No	No	No	No	No	Yes
Li 2019	10.1128/AEM.00106-19	2019	Original research	Appl Environ Microbiol.	Lycoris radiata, Lycoris aurea, Lycoris chinensis	China		>1	Not applicable	Culturable	Yes	No	No	No	Yes	Yes	No	No	Yes
Liu 2019b	10.1099/ijsem.0.003261	2019	Original research	Int J Syst Evol Microbiol.	Ferula songorica	China		Roots	Not applicable	Culturable	Yes	No	No	No	No	No	No	No	Yes
Zhang 2019b	10.1099/ijsem.0.003246	2019	Original research	Int J Syst Evol Microbiol.	Gynura bicolor	China	Yes	Stem	Not applicable	Culturable	Yes	No	No	No	No	No	No	No	Yes
Nguyen et al, 2019	10.3390/antibiotics8040197	2019	Original research	Antibiotics	Litsea cubeba	Asia	Yes	Other	Not applicable	Culturable	Yes	No	No	Yes	No	Yes	No	Yes	Yes
Eke et al, 2020	10.1016/j.micres.2019.126302	2019	Original research	Microbiological Research	Euphorbia trigonas Mill	Africa	Yes	>1	Not applicable	Culturable	Yes	No	No	No	No	No	Yes	Yes	Yes
Ben Slama et al, 2019	10.3390/microorganisms7080249	2019	Original research	Microorganisms	Limoniastrum monopetalum	Africa	Yes	>1	Not applicable	Culturable	Yes	No	No	Yes	Yes	No	Yes	No	Yes
Li et al, 2019	10.1016/j.syapm.2019.126004.	2019	Original research	Syst Appl Microbiol	Phragmites australis, Populus euphratica	China		>1	Not applicable	Culturable	Yes	No	No	No	No	No	Yes	No	Yes
Ashitha et al, 2019	10.1016/j.micpath.2019.103624	2019	Original research	Microbial pathogenesis	Artemisia nilagirica	India	Yes	>1	Not applicable	Culturable	Yes	No	No	Yes	No	No	Yes	No	Yes
Tuo et al, 2019	10.1007/s10482-019-01274-8	2019	Original research	Antonie Van Leeuwenhoek	Ficus microcarpa Linn. f.	China		Roots	Not applicable	Culturable	Yes	No	No	No		No	No	Yes	Yes
Maggini et al, 2019	10.1080/14786419.2019.1579810	2019	Original research	Natural Product Research	Echinacea purpurea	Europe	Yes	>1	Not applicable	Culturable	No	No	No	No	No	No	No	Yes	Yes
Uche-Okereafor et al, 2019	10.3390/ijerph16040602	2019	Original research	Int. J. Environ. Res. Public Health	Solanum mauritianum	Africa	Yes	Stem	Not applicable	Culturable	Yes	No	No	Yes	No	No	No	Yes	Yes
Li et al, 2019	10.1099/ijsem.0.003326.	2019	Original research	Int J Syst Evol Microbiol	Kandelia candel	China		Other	Not applicable	Culturable	Yes	No	No	No	No	No	No	No	No
Wang et al, 2019	10.1016/j.steroids.2019.02.005	2019	Original research	Steroids	Mahonia fortunei	China	Yes		Culturable	Culturable	Yes	No	No	Yes	No	Yes	No	Yes	No
Ali et al, 2019	10.1007/s00203-019-01623-1	2019	Original research	Arch Microbiol.	Cucumis sativus		No		Not applicable	Culturable	Yes	No	No	No	No	No	No	Yes	Yes
Gohain et al, 2019	10.1007/s12223-018-00673-0	2019	Original research	Folia Microbiol (Praha)	Emblica officinalis, Terminalia chebula, T. arjuna, Murraya koenigii, Rauwolfia serpentina, Azadirachta indica	India	Yes	>1	Not applicable	Culturable	Yes	No	No	Yes	Yes	No	Yes	No	Yes
Yousef et al, 2019	10.1007/s00284-018-1614-x	2019	Original research	Curr Microbiol.	Chiliadenus montanus	Africa	No	Other	Not applicable	Culturable	Yes	No	No	No	No	No	Yes	No	Yes
Savi et al, 2019	10.1007/s12223-018-00668-x	2019	Original research	Folia Microbiol (Praha).	Vochysia divergens	South America	No		Not applicable	Culturable	Yes	No	No	No	Yes	Yes	No	Yes	No
Espinoza 2019	10.1016/j.heliyon.2019.e03038	2019	Original research	Heliyon.	Allium schoenoprasum		Yes	>1	Not applicable	Not applicable	No	No	No	No	No	No	No	No	Yes
Qin 2018	10.1128/AEM.01533-18	2018	Original research	Appl Environ Microbiol.	Limonium sinense	China	Yes	>1	Not applicable	All	Yes	Yes	No	No	No	No	No	Yes	Yes
Purushotham 2018	10.1007/s00248-018-1153-9	2018	Original research	Microb Ecol.	Pseudowintera colorata	Oceania	Yes	>1	Not applicable	All	Yes	No	No	Yes	Yes	No	No	No	Yes
Yin 2018	10.1186/s13568-018-0721-1	2018	Original research	AMB Express.	Ligusticum chuanxiong	China	Yes	Other	Not applicable	Culturable	Yes	No	No	No	No	No	No	No	Yes
Anandan 2018	10.1007/s00284-018-1605-y.	2018	Original research	Curr Microbiol.	Coix lachryma-jobi	India		Leaf	Not applicable	Culturable	Yes	No	No	Yes	No	Yes	No	No	Yes
Zhou 2018	10.1016/j.plaphy.2018.07.016	2018	Original research	Plant Physiol Biochem.	Atractylodes lancea	China	Yes		Not applicable	Culturable	No	No	No	No	No	No	No	No	Yes
Mohamad 2018	10.3389/fmicb.2018.00924	2018	Original research	Front Microbiol.	Glycyrrhiza uralensis	China	Yes		Not applicable	Culturable	No	No	No	Yes	Yes	Yes	Yes	Yes	Yes
Mishra 2018	10.1016/j.micres.2018.04.006	2018	Original research	Microbiol Res.	Rauvolfia serpentina, Gymnema sylvestre, Stevia crenata, Bacopa monnieri, Andrographis paniculata, Withania somnifera	India	Yes	>1	Not applicable	Culturable	Yes	No	No	No	Yes	No	Yes	No	Yes
Pandey 2018	10.1038/s41598-018-23716-5	2018	Original research	Sci Rep.	Withania somnifera	India	Yes	>1	Culturable	Culturable	Yes	No	No	No	No	No	No	Yes	Yes
Li 2018	10.1007/s10482-018-1062-4	2018	Original research	Antonie Van Leeuwenhoek.	Glycyrrhiza uralensis	China	Yes	>1	Not applicable	Culturable	Yes	No	No	No	No	No	Yes	No	Yes
Yang et al, 2018	10.21307/pjm-2018-052	2018	Original research	Pol J Microbiol.	Paeonia ostii	China	Yes	Roots	Culturable	Culturable	Yes	No	No	No	No	No	No	No	Yes
Shan et al, 2018	10.1155/2018/1470305	2018	Original research	Biomed Res Int	Camellia sinensis	China	Yes		Not applicable	Culturable	Yes	No	No	Yes	Yes	No	Yes	No	Yes
Tuo et al, 2018	10.1099/ijsem.0.003156	2018	Original research	Int J Syst Evol Microbiol	Nerium indicum Mill.	China		Other	Not applicable	Culturable	Yes	No	No	No	No	No	No	No	No
Trenado-Uribe et al, 2018	10.1007/s11033-018-4424-0	2018	Original research	Molecular Biology Reports	Amphipterygium adstringens	North America	Yes		Not applicable	Culturable	Yes	No	No	Yes	No	Yes	No	No	No
Tuo et al, 2018	10.1099/ijsem.0.003032	2018	Original research	Int J Syst Evol Microbiol	Scutellaria baicalensis Georgi	China	No	Other	Not applicable	Culturable	Yes	No	No	No	No	No	No	Yes	Yes
Yang et al, 2018	10.1016/j.fitote.2018.07.019	2018	Original research	Fitoterapia	Maytenus hookeri	China	No		Not applicable	Culturable	Yes	No	No	Yes	Yes	Yes	No	Yes	Yes
Li et al, 2018	10.1099/ijsem.0.002907	2018	Original research	Int J Syst Evol Microbiol	Aegiceras corniculatum	China	No	Other	Not applicable	Culturable	Yes	No	No	No	No	No	No	No	Yes
Wang et al, 2018	10.1099/ijsem.0.002877	2018	Original research	Int J Syst Evol Microbiol	Populus adenopoda	China	No	Stem	Not applicable	Culturable	Yes	No	No	No	No	No	Yes	No	No
Li et al, 2018 b	10.1099/ijsem.0.002876	2018	Original research	Int J Syst Evol Microbiol	Geranium carolinianum Linn	China	Yes	Roots	Not applicable	Culturable	Yes	No	No	No	No	No	Yes	No	No
Maggini et al, 2018	10.1093/femsec/fiy118	2018	Original research	FEMS Microbiol Ecol.	Echinacea purpurea (L.) Moench and Echinacea angustifolia (DC) Heller	Europe	Yes	>1	Not applicable	Culturable	No	No	Yes	Yes	No	No	Yes	No	No
Ansary et al, 2018	10.1515/znc-2018-0002	2018	Original research	Z Naturforsch C J Biosci.	Duranta, Ocimum,Terminalia, Manihot	India		>1	Not applicable	Culturable	Yes	No	No	No	No	No	Yes	Yes	Yes
Shang et al, 2018	10.1038/s41429-018-0051-1	2018	Original research	J Antibiot (Tokyo)	Diaphasiastrum veitchii	China	Yes		Not applicable	Culturable	No	No	No	Yes	Yes	Yes	No	Yes	Yes
Shastry et al, 2018	10.1093/femsle/fny054	2018	Original research	FEMS Microbiol Lett.	Coscinium fenestratum Gaertn	India	Yes		Not applicable	Culturable	No	No	No	No	No	No	Yes	Yes	Yes
Islam et al, 2018	10.1089/fpd.2017.2357	2018	Original research	Foodborne Pathog Dis.	Taxus brevifolia	Asia	Yes	Other	Not applicable	Culturable	Yes	No	No	Yes	No	No	No	No	No
Shahzad et al, 2018 b	10.3390/molecules23010114	2018	Original research	Molecules	Oryza sativa	Asia		Other	Not applicable	Culturable	Yes	No	No	No	No	No	Yes	Yes	Yes
Chen 2018	10.3390/ijms19030672	2018	Original research	Int J Mol Sci.	Salvia miltiorrhiza	China	Yes	Other	Unculturable	Unculturable	No	Yes	No	No	No	No	No	No	Yes
Hassan 2017	10.1016/j.jare.2017.09.001	2017	Original research	J Adv Res.	Teucrium polium	Africa	Yes	Leaf	Culturable	Culturable	Yes	No	No	No	No	No	No	No	Yes
Beiranvand 2017	PMID: 28775818	2017	Original research	Iran J Microbiol.	Allium schoenoprasum, Mentha pulegium, Marrubium vulgare, Falcaria vulgaris, Stachys lavandulifolia, Ocimum basilicum, Alcea amcheri, Chenopodium album, Gundelia tournefortii, Achillea millefolium, Borago officinalis, Allium ursinum, Zataria multiflora, Chenopodium album, Lavandula angustifolia, Cymbopogon oliviery, Phasaeolous vulgaris, Teucrium polium, Aloe vera, Cucumis sativus, Physalis alkek…	Asia	Yes	>1	Not applicable	Culturable	Yes	No	No	Yes	No	No	No	No	Yes
Caraballo-Rodríguez 2017	10.1038/s41598-017-05532-5	2017	Original research	Sci Rep.	Lychnophora ericoides	South America	Yes		Culturable	Culturable	No	No	No	No	No	Yes	No	No	Yes
Sun 2017	10.1099/ijsem.0.001882	2017	Original research		Huperzia serrata	China			Not applicable	Culturable	Yes	No	No	No	No	No	No	No	Yes
Egamberdieva 2017	10.3389/fmicb.2017.00199	2017	Original research	Front Microbiol.	Hypericum perforatum; Ziziphora capitata	Asia	Yes	Roots	Not applicable	Culturable	No	No	No	Yes	Yes	No	Yes	No	Yes
Wang 2017c	10.1099/ijsem.0.001616	2017	Original research	Int J Syst Evol Microbiol.	Capparis spinosa	China		Roots	Not applicable	Culturable	Yes	No	No	No	No	No	No	No	Yes
Jiao et al, 2017	10.1007/s10482-017-1010-8	2017	Original research	Antonie Van Leeuwenhoek	Maytenus austroyunnanensis	China			Not applicable	Culturable	Yes	No	No	No	No	No	No	Yes	Yes
Devi et al, 2017	10.3389/fmicb.2017.01897	2017	Original research	Front Microbiol.	Achyranthes aspera L.	India	Yes	Leaf	Not applicable	Culturable	Yes	No	No	No	Yes	No	Yes	No	Yes
Asaf et al, 2017	10.1016/j.micres.2017.08.009.	2017	Original research	Microbiol Res.	Soybean (Glycine max L.)		Yes	Other	Not applicable	Culturable	No	No	No	No	No	No	No	Yes	Yes
Khan et al, 2017	10.1038/s41598-017-10280-7.	2017	Original research	Sci Rep.	Panax ginseng Meyer	Asia	Yes	>1	Not applicable	Culturable	Yes	No	No	No	No	No	Yes	No	No
Li et al, 2017 b	10.1099/ijsem.0.002046	2017	Original research	Int J Syst Evol Microbiol.	Aegiceras corniculatum	China		Other	Not applicable	Culturable	Yes	No	No	No	No	No	Yes	Yes	No
Rahman et al, 2017	10.1186/s12941-017-0228-7	2017	Original research	Ann Clin Microbiol Antimicrob. 2	Fagonia indica	Asia	Yes	Stem	Not applicable	Culturable	Yes	No	No	Yes	Yes	No	Yes	Yes	Yes
Gutiérrez-García et al, 2017	10.1021/acs.jnatprod.6b00823	2017	Original research	J Nat Prod.	Piper auritum	North America	Yes	>1	Not applicable	Culturable	Yes	No	No	No	No	No	No	Yes	Yes
Bibi et al, 2017	10.4238/gmr16029657	2017	Original research	Genet Mol Res.	mangroves	Africa	No	>1	Not applicable	Culturable	Yes	No	No	No	Yes	No	Yes	No	No
Shahzad et al, 2017	10.1556/018.68.2017.2.5	2017	Original research	Acta Biol Hung.	Oryza sativa L	Asia		Other	Not applicable	Culturable	Yes	No	No	No	No	No	Yes	Yes	Yes
Salam et al, 2017	10.1155/2017/1308563	2017	Original research	Biomed Res Int.	Dracaena cochinchinensis Lour.	China	Yes	>1	Not applicable	Culturable	Yes	No	No	Yes	Yes	No	No	No	Yes
Kaewkla et al, 2017	10.1099/ijsem.0.001600.	2017	Original research	Int J Syst Evol Microbiol.	Terminalia mucronata	Asia	Yes	Stem	Not applicable	Culturable	Yes	No	No	No	No	No	No	No	No
Swarnalatha and Saha, 2017	10.4103/0973-1482.161928	2017	Original research	J Cancer Res Ther.	Adhatoda beddomei	India		Leaf	Not applicable	Culturable	No	No	No	No	No	No	No	Yes	Yes
Feng et al, 2017	10.1099/ijsem.0.001775	2017	Original research	Int J Syst Evol Microbiol.	Limonium sinense	China		Roots	Not applicable	Culturable	Yes	No	No	No	No	No	No	No	Yes
Liu et al, 2017 b	10.1099/ijsem.0.001764	2017	Original research	Int J Syst Evol Microbiol.	Bruguiera sexangula	China		Other	Not applicable	Culturable	Yes	No	No	No	No	No	No	No	No
Yang et al, 2017	10.1016/j.bjm.2017.02.009	2017	Original research	Braz J Microbiol.	Paeonia Sect. Moutan	China	Yes	>1	Not applicable	Unculturable	No	Yes	No	No	No	No	No	No	No
Wicaksono et al 2016	10.1371/journal.pone.0163717.	2016	Original research	PLoS One	Leptospermum scoparium	Oceania	Yes		Not applicable	All	Yes	No	No	Yes	Yes	No	Yes	No	Yes
Chiellini 2016	10.1016/j.micres.2016.12.001	2016	Original research	Microbiol Res.	Echinacea purpurea			>1	Not applicable	Culturable	Yes	No	No	Yes	No	No	No	No	No
Presta 2016	10.1016/j.resmic.2016.11.001	2016	Original research	Res Microbiol.	Echinacea purpurea				Not applicable	Culturable	Yes	No	No	Yes	No	No	Yes	Yes	Yes
Passari 2016	10.5604/17331331.1215611	2016	Original research	Pol J Microbiol.	Schima wallichii	India	Yes	>1	Not applicable	Culturable	Yes	No	No	No	Yes	No	No	Yes	No
Gong 2016	10.1099/ijsem.0.001296	2016	Original research	Int J Syst Evol Microbiol.	Huperzia serrata	China			Not applicable	Culturable	No	No	No	No	No	No	No	No	Yes
Chauhan et al, 2016	10.1007/s00284-016-1172-z	2016	Original research	Curr Microbiol.	(Curcuma longa L.	India	Yes	Rizosperic soil	Not applicable	Culturable	Yes	No	No	No	No	No	Yes	Yes	Yes
Checcucci et al, 2016	10.1016/j.resmic.2016.11.004	2016	Original research	Res Microbiol.	Thymus vulgaris and Thymus citriodorus	Europe	Yes	>1	Not applicable	Culturable	Yes	Yes	No	No	No	No	No	Yes	Yes
Goryluk-Salmonowicz	10.5604/17331331.1215617	2016	Original research	Pol J Microbiol.	Chelidonium majus L., Elymus repens L., Erigeron annuus L., Euphrasia rostkoviana Hayne, Foeniculum vulgare L., Geranium pratense L., Humulus lupulus L., Matricaria chamomilla L., Mentha arvensis L., Papaver rhoeas L., Rosmarinus officinalis L., Solidago gigantea L. and Vinca minor L.	Europe		Stem	Not applicable	Culturable	Yes	No	No	No	Yes	No	No	No	Yes
Singh and Gaur, 2016	10.1111/jam.13176	2016	Original research	J Appl Microbiol.	auvolﬁa serpentine, Gymnema sylvestre, Stevia crenata,Bacopa monnieri, Andrographis paniculata and Withaniasomnifera	India	Yes	>1	Not applicable	Culturable	Yes	No	No	No	Yes	No	No	No	Yes
Tuo et al, 2016 a	10.1099/ijsem.0.001146	2016	Original research	International Journal of Systematic and Evolutionary Microbiology	Kandelia candel	China	No	Other	Not applicable	Culturable	Yes	No	No	No	No	No	No	No	No
Conti et al, 2016	10.1002/cbdv.201500225	2016	Original research	Chem Biodivers.	Lychnophora ericoides	South America	Yes	>1	Not applicable	Culturable	Yes	No	No	Yes	No	Yes	No	Yes	Yes
Roy et al, 2016	10.4137/MBI.S33394.	2016	Original research	Microbiol Insights.	Andrographis paniculata	India	Yes	Leaf	Not applicable	Culturable	Yes	No	No	Yes	No	No	No	Yes	No
Savi et al, 2016	10.1007/s10482-016-0680-y	2016	Original research	Antonie Van Leeuwenhoek					Not applicable	Culturable	Yes	No	No	No	No	No	No	No	No
Wang et al, 2016	10.1016/S1875-5364(16)60004-3.	2016	Original research	Chin J Nat Med.	Polygonum cuspidatum	Asia	Yes	Roots	Not applicable	Culturable	Yes	No	No	Yes	No	No	No	No	Yes
Zhou et al, 2016	10.1007/s00425-016-2536-0	2016	Original research	Planta	Atractylodes lancea	China	Yes	Other	Not applicable	Culturable	No	No	No	No	No	No	No	Yes	Yes
Zheng et al, 2016 b	10.3390/molecules21020174	2016	Original research	Molecules	Artemisia annua L.	China	Yes	Stem	Not applicable	Culturable	Yes	No	No	No	No	No	No	No	Yes
Tuo et al, 2016 b	10.1099/ijsem.0.000923.	2016	Original research	Int J Syst Evol Microbiol.	Kandelia candel	China	No	Other	Not applicable	Culturable	Yes	No	No	No	No	No	No	No	Yes
Qiu et al, 2016	10.1016/S1875-5364(15)30102-3	2016	Original research	Chin J Nat Med.	13 healthy native traditional medicinal plants	China	Yes	>1	Not applicable	Culturable	Yes	No	No	Yes	Yes	No	No	No	Yes
Liu et al, 2016	10.1007/s13205-016-0522-7	2016	Original research	3 Biotech.	Ferula songorica	China		>1	Not applicable	Culturable	Yes	No	No	No	No	No	Yes	No	Yes
Zhou et al, 2016	10.1007/s00425-016-2536-0	2016	Original research	Planta	Atractylodes lancea	China	Yes		Not applicable	Culturable	No	No	No	No	No	No	No	No	Yes
Jasim et al, 2016	10.1007/s13205-016-0508-5	2016	Original research	3 Biotech.	Bacopa monnieri		Yes	Stem			Yes	No	No	Yes	No	Yes	No	Yes	No
Zhou et al, 2015	10.1128/AEM.03434-15.	2015	Original research	Appl Environ Microbiol.	Atractylodes lancea	China	Yes	Other	Not applicable	Culturable	Yes	No	No	No	No	No	Yes	Yes	Yes
He at al, 2015	10.18632/oncotarget.6674	2015	Original research	Oncotarget	Paris polyphylla Smith	China	Yes	Roots	Not applicable	Culturable	Yes	No	No	No	No	No	Yes	Yes	Yes
Zhao et al, 2015	10.1590/S1517-838246420140024	2015	Original research	Braz J Microbiol.	Lonicera japonica	China	Yes	>1	Not applicable	Culturable	Yes	No	No	No	Yes	No	Yes	No	Yes
Baba et al, 2015	10.1007/s12275-015-5076-6	2015	Original research	J Microbiol.	Scindapsus-hederaceus, Shorea ovalis and Zingiber	Asia	No	Other	Not applicable	Culturable	Yes	No	No	No	No	No	No	Yes	Yes
Tuo et al, 2015	10.1099/ijsem.0.000779	2015	Original research	Int J Syst Evol Microbiol.	Bruguiera sexangula	China	No		Not applicable	Culturable	Yes	No	No	No	No	No	No	No	No
Passari et al, 2015	10.1371/journal.pone.0139468	2015	Original research	PLoS One	Eupatorium odoratum, Musa superba, Mirabilis jalapa, Curcuma longa, Clerodendrum colebrookianum, Alstonia scholaris and Centella asiatica	India	Yes	>1	Not applicable	Culturable	Yes	No	No	No	Yes	No	Yes	No	Yes
Qin et al, 2015 b	10.1099/ijsem.0.000628	2015	Original research	Int J Syst Evol Microbiol.	Tamarix chinensis Lour	China		Roots	Not applicable	Culturable	Yes	No	No	No	No	No	No	No	Yes
Nongkhlaw and Joshi, 2015	10.3855/jidc.4967	2015	Original research	J Infect Dev Ctries.	Rubia cordifolia, Centella asiatica, Potentilla fulgens, Acmella oleracea , Zingiber montanum etc	India	Yes	>1	Not applicable	Culturable	Yes	No	No	Yes	Yes	No	No	No	Yes
Nongkhlaw and Joshi, 2015 b	10.1007/s00284-015-0910-y	2015	Original research	Curr Microbiol.	Centella asiatica, Potentilla fulgens, Rubia cordifolia, Pouzolzia hirta, Litsea cubeba	India	Yes	>1	Not applicable	Culturable	Yes	No	No	Yes	No	No	No	No	Yes
Gohain et al, 2015	10.1093/femsle/fnv158	2015	Original research	FEMS Microbiol Lett.	Emblica officinalis, Terminalia chebula, Terminalia arjuna, Murraya koenigii, Rauwolfia serpentina and Azadirachta indica	India	Yes	>1	Not applicable	Culturable	Yes	No	No	Yes	Yes	No	No	No	Yes
Wardecki et al, 2015	10.1007/s10482-015-0492-5	2015	Original research	Antonie Van Leeuwenhoek	Arnica montana L.	Europe	Yes	Roots	Not applicable	Culturable	Yes	No	No	Yes	Yes	Yes	No	Yes	Yes
Maida et al, 2015	10.1111/1462-2920.12911	2015	Original research	Environ Microbiol	Echinacea purpurea	Europe	Yes	>1	Not applicable	Culturable	No	No	Yes	No	No	No	No	No	No
Passari et al, 2015 b	10.3389/fmicb.2015.00273	2015	Original research	Front Microbiol	7 different medicinal plants	India	Yes	>1	Not applicable	Culturable	Yes	No	No	Yes	Yes	No	No	No	Yes
Liu MJ et al, 2015	10.1007/s10482-015-0451-1	2015	Original research	Antonie Van Leeuwenhoek	Salsola ferganica Drob	China	Yes	Stem	Not applicable	Culturable	Yes	No	No	No	No	No	Yes	Yes	Yes
Liu Y et al, 2015 c	10.3109/13880209.2015.1016580	2015	Original research	Pharm Biol.	Pinellia ternata (Thunb.) Berit	China	Yes	>1	Not applicable	Culturable	Yes	No	No	No	No	No	No	Yes	No
Krishnapura and Belur, 2015	10.1080/10826068.2015.1031385	2015	Original research	Prep Biochem Biotechnol.	Alpinia galanga, Curcuma amada, Curcuma longa, Hedychium coronarium and Zingiber officinale	India	Yes	Roots	Culturable	Culturable	No	No	No	No	No	No	No	No	Yes
Rhoden et al, 2015	10.4238/2015.February.20.7	2015	Original research	Genet Mol Res.	Trichilia elegans A. Juss	South America	No	Leaf	Not applicable	Culturable	Yes	No	No	No	No	No	No	No	No
Yang et al, 2015	10.4238/2015.December.21.34	2015	Original research	Genet Mol Res.	Paris polyphylla var. yunnanensis	China	Yes	Roots	Unculturable	Unculturable	No	Yes	No	No	No	No	No	No	No
